# Supplementary material for: An RNA Polymerase III General Transcription Factor Engages in Cell Type-Specific Chromatin Looping
Source: Int J Mol Sci. 2022 Feb 18;23(4):2260. doi: 10.3390/ijms23042260 (PMC8878802; doi:10.3390/ijms23042260)
Supplement: Supplementary file 1 [file ijms-23-02260-s001.zip]

Archive with 1 entries (1 files):
- ijms-1593426-supplementary.pdf
